# Supplementary material for: An epigenome-wide association study of metabolic syndrome and its components
Source: Sci Rep. 2020 Nov 25;10:20567. doi: 10.1038/s41598-020-77506-z (PMC7688654; doi:10.1038/s41598-020-77506-z)
Supplement: Supplementary file 2 — Supplementary Information 2. [file 41598_2020_77506_MOESM2_ESM.xlsx]

## Sheet: MetS
MetS (discovery analysis in DILGOM)
CpG	n	Effect	SE	P	Chr	Bp
cg19693031	496	-0.124443	0.0309537	6.97599e-05	1	145441552
cg23897083	496	-0.0602097	0.0231009	0.00950022	12	34755568
cg10982364	496	0.102488	0.0280996	0.00030087	2	200329670
cg19269666	496	0.0574071	0.0330485	0.083165	2	229046590
cg18257103	496	-0.0753849	0.0371031	0.0428529	6	33714907
cg07819926	496	0.0445544	0.0185186	0.0165947	7	139025145
cg24590708	496	0.0595509	0.0246813	0.0162903	15	52554357
cg17901584	496	-0.0383148	0.0252156	0.129447	1	55353706
cg08102264	496	-0.0325009	0.0253029	0.199736	2	129548428
cg17835207	496	-0.0333003	0.032238	0.302265	20	48524531
cg21690489	496	-0.0113737	0.0190353	0.550517	11	46330260
cg03789791	496	-0.0732531	0.0347142	0.0354779	16	29166049
cg08740223	496	-0.0972667	0.0267656	0.000316287	10	105953667
cg13058453	496	-0.046152	0.0205362	0.0251747	1	85584420
cg20505218	496	0.0158237	0.0160898	0.32599	17	80009845
cg15559714	496	-0.0307517	0.0235651	0.192671	19	50808387
cg05383657	496	-0.0390096	0.0381411	0.307048	12	34757822
cg12972064	496	-0.00788217	0.0251097	0.753757	3	171887393
cg14072903	496	0.00830476	0.0209467	0.691974	8	21646704
cg13804450	496	-0.00446597	0.0210548	0.83213	9	4195347
cg16255150	496	-0.000363023	0.0194072	0.985085	14	73924775
cg03546687	496	0.00085301	0.0171419	0.960338	16	2198080
cg11024682	496	0.0668862	0.0155369	2.11356e-05	17	17730094
cg13588517	496	-0.10711	0.0300008	0.00040105	6	170562720
cg16776981	496	0.0354146	0.0145487	0.0153716	17	79428142
cg27268574	496	-0.0683956	0.0347399	0.0496828	19	17858101
cg06500161	496	0.0766234	0.0191344	7.43902e-05	21	43656587
cg08309687	496	-0.0543461	0.0257158	0.0352054	21	35320596
cg12094104	496	-0.111378	0.0200416	5.0765e-08	11	130547540
cg15246693	496	-0.102804	0.0194083	1.97078e-07	13	107075701
cg16155702	496	-0.118353	0.0234733	7.06151e-07	19	49260210
cg07699454	496	-0.0857126	0.0170225	7.29979e-07	6	39274353
cg21616142	496	-0.0825593	0.0164881	8.37257e-07	22	28076037

## Sheet: WC
WC (discovery analysis in DILGOM)
CpG	n	Effect	SE	P	Chr	Bp
cg19693031	497	-0.00377877	0.00122852	0.00224605	1	145441552
cg23897083	497	-0.00183594	0.000912215	0.0448387	12	34755568
cg10982364	497	0.0023641	0.00111813	0.0351168	2	200329670
cg19269666	497	0.00269372	0.00129891	0.0387472	2	229046590
cg18257103	497	-0.00268501	0.00146153	0.0669484	6	33714907
cg07819926	497	0.000683693	0.00073344	0.351821	7	139025145
cg24590708	497	0.00174219	0.000975017	0.0747376	15	52554357
cg17901584	497	-0.00318485	0.000982116	0.00128479	1	55353706
cg08102264	497	-0.00148286	0.000996167	0.137405	2	129548428
cg17835207	497	-0.00088707	0.00126963	0.485165	20	48524531
cg21690489	497	-0.000668743	0.000748682	0.372283	11	46330260
cg03789791	497	-0.00335872	0.00136384	0.0142189	16	29166049
cg08740223	497	-0.00246946	0.00106454	0.0208677	10	105953667
cg13058453	497	-0.000789696	0.000813429	0.332235	1	85584420
cg20505218	497	0.000220983	0.000634122	0.727661	17	80009845
cg15559714	497	-0.00103604	0.00092798	0.264916	19	50808387
cg05383657	497	0.000934209	0.0015022	0.534373	12	34757822
cg12972064	497	-0.00197994	0.000983388	0.0447572	3	171887393
cg14072903	497	-0.000268808	0.000824381	0.744544	8	21646704
cg13804450	497	0.000718018	0.000828461	0.386643	9	4195347
cg16255150	497	9.7691e-05	0.000766483	0.898647	14	73924775
cg03546687	497	0.000340987	0.000677494	0.615032	16	2198080
cg11024682	497	0.00326097	0.000603654	1.1453e-07	17	17730094
cg13588517	497	-0.00619802	0.00116407	1.70916e-07	6	170562720
cg16776981	497	0.00285274	0.000558602	5.12085e-07	17	79428142
cg27268574	497	-0.00655861	0.00133772	1.38601e-06	19	17858101
cg06500161	497	0.00362343	0.000746503	1.75132e-06	21	43656587
cg08309687	497	-0.00479089	0.000989272	1.84559e-06	21	35320596
cg12094104	497	-0.00314851	0.000803872	0.000105887	11	130547540
cg15246693	497	-0.00239601	0.000781542	0.00232164	13	107075701
cg16155702	497	-0.00211251	0.000952502	0.0271377	19	49260210
cg07699454	497	-0.002848	0.000676264	3.15152e-05	6	39274353
cg21616142	497	-0.00155279	0.000664976	0.0200417	22	28076037

## Sheet: GLU
GLU (discovery analysis in DILGOM)
CpG	n	Effect	SE	P	Chr	Bp
cg19693031	498	-0.123365	0.0225958	8.47232e-08	1	145441552
cg23897083	498	-0.0869241	0.0167345	3.30613e-07	12	34755568
cg10982364	498	0.10047	0.0205792	1.52936e-06	2	200329670
cg19269666	498	0.117798	0.0242536	1.72462e-06	2	229046590
cg18257103	498	-0.129824	0.0268749	1.95335e-06	6	33714907
cg07819926	498	0.0648433	0.0134445	2.02561e-06	7	139025145
cg24590708	498	0.00321866	0.0184604	0.861676	15	52554357
cg17901584	498	-0.0300612	0.0186927	0.1086	1	55353706
cg08102264	498	0.00295736	0.0188383	0.875336	2	129548428
cg17835207	498	-0.00647284	0.0239389	0.787002	20	48524531
cg21690489	498	-0.00788319	0.0141386	0.577458	11	46330260
cg03789791	498	-0.0431353	0.0258575	0.096074	16	29166049
cg08740223	498	-0.0376331	0.0201101	0.0620388	10	105953667
cg13058453	498	-0.0135202	0.0153729	0.379677	1	85584420
cg20505218	498	0.018848	0.0119159	0.114509	17	80009845
cg15559714	498	-0.00673461	0.0175145	0.700804	19	50808387
cg05383657	498	0.0205437	0.0284593	0.470808	12	34757822
cg12972064	498	0.00191688	0.0186554	0.918212	3	171887393
cg14072903	498	-0.00233783	0.0155679	0.880707	8	21646704
cg13804450	498	-0.0100279	0.0156245	0.521373	9	4195347
cg16255150	498	0.0175445	0.0144293	0.224755	14	73924775
cg03546687	498	-0.00762082	0.0127674	0.55092	16	2198080
cg11024682	498	0.0221585	0.0117441	0.0599283	17	17730094
cg13588517	498	-0.0315013	0.0226845	0.16572	6	170562720
cg16776981	498	0.0287824	0.010775	0.00787161	17	79428142
cg27268574	498	-0.0554892	0.0258254	0.0322739	19	17858101
cg06500161	498	0.0486125	0.014291	0.0007386	21	43656587
cg08309687	498	-0.03944	0.019204	0.0406621	21	35320596
cg12094104	498	-0.0364861	0.0153337	0.0178142	11	130547540
cg15246693	498	-0.0248655	0.0148506	0.0948526	13	107075701
cg16155702	498	-0.0504892	0.0178846	0.00499878	19	49260210
cg07699454	498	-0.0265195	0.0129658	0.0414863	6	39274353
cg21616142	498	-0.0421937	0.0124424	0.00076662	22	28076037

## Sheet: TG
TG (discovery analysis in DILGOM)
CpG	n	Effect	SE	P	Chr	Bp
cg19693031	498	-0.106517	0.0239019	1.08837e-05	1	145441552
cg23897083	498	-0.035937	0.0179917	0.0464678	12	34755568
cg10982364	498	0.056838	0.0219676	0.0100296	2	200329670
cg19269666	498	0.0565137	0.0259456	0.0299877	2	229046590
cg18257103	498	-0.0172376	0.0289008	0.551226	6	33714907
cg07819926	498	0.0250252	0.0144081	0.0831902	7	139025145
cg24590708	498	0.03341	0.0192234	0.0829966	15	52554357
cg17901584	498	-0.0555229	0.0194023	0.00443954	1	55353706
cg08102264	498	-0.0220561	0.0196606	0.262614	2	129548428
cg17835207	498	-0.132215	0.0241202	7.55482e-08	20	48524531
cg21690489	498	-0.0706442	0.0143488	1.25464e-06	11	46330260
cg03789791	498	-0.126583	0.0263617	2.23977e-06	16	29166049
cg08740223	498	-0.0976185	0.020532	2.79718e-06	10	105953667
cg13058453	498	-0.0737311	0.015649	3.41635e-06	1	85584420
cg20505218	498	-0.0267936	0.0124217	0.0316119	17	80009845
cg15559714	498	-0.0400835	0.0181991	0.02821	19	50808387
cg05383657	498	-0.0197459	0.0297511	0.50727	12	34757822
cg12972064	498	-0.0368039	0.0194119	0.0587001	3	171887393
cg14072903	498	-0.00758322	0.0162689	0.641389	8	21646704
cg13804450	498	-0.00256447	0.0163401	0.87537	9	4195347
cg16255150	498	-0.00391027	0.0151098	0.795932	14	73924775
cg03546687	498	0.0129729	0.0133356	0.331247	16	2198080
cg11024682	498	0.0343054	0.0122094	0.00520578	17	17730094
cg13588517	498	-0.0495857	0.0236379	0.0365681	6	170562720
cg16776981	498	0.0053292	0.0113615	0.639289	17	79428142
cg27268574	498	-0.0462435	0.0270526	0.088167	19	17858101
cg06500161	498	0.0694152	0.0147464	3.48553e-06	21	43656587
cg08309687	498	-0.0575508	0.0199712	0.00417241	21	35320596
cg12094104	498	-0.0464831	0.015972	0.00381637	11	130547540
cg15246693	498	-0.0489227	0.0153817	0.00158643	13	107075701
cg16155702	498	-0.0453194	0.0187442	0.0160694	19	49260210
cg07699454	498	-0.0418352	0.0134604	0.00202052	6	39274353
cg21616142	498	-0.0345996	0.0130788	0.00848497	22	28076037

## Sheet: HDL
HDL (discovery analysis in DILGOM)
CpG	n	Effect	SE	P	Chr	Bp
cg19693031	498	-0.00792715	0.043083	0.85411	1	145441552
cg23897083	498	0.00408588	0.0318011	0.897833	12	34755568
cg10982364	498	-0.0648903	0.0388238	0.0954374	2	200329670
cg19269666	498	-0.104679	0.0455998	0.0222245	2	229046590
cg18257103	498	0.0255092	0.0508339	0.616079	6	33714907
cg07819926	498	0.00651771	0.0254341	0.797885	7	139025145
cg24590708	498	-0.158613	0.0329808	2.16191e-06	15	52554357
cg17901584	498	0.155948	0.0335666	4.62617e-06	1	55353706
cg08102264	498	0.156066	0.0337253	5.03203e-06	2	129548428
cg17835207	498	0.0340623	0.0439778	0.439081	20	48524531
cg21690489	498	0.0458465	0.0258984	0.0774616	11	46330260
cg03789791	498	0.161757	0.0469993	0.000640164	16	29166049
cg08740223	498	0.173947	0.0360815	2.04581e-06	10	105953667
cg13058453	498	0.0596021	0.0281278	0.0347195	1	85584420
cg20505218	498	0.0168974	0.0219582	0.442044	17	80009845
cg15559714	498	0.0515797	0.032098	0.108869	19	50808387
cg05383657	498	0.0877553	0.0521644	0.0933082	12	34757822
cg12972064	498	0.0766879	0.0340761	0.0249703	3	171887393
cg14072903	498	0.0132517	0.0286118	0.64351	8	21646704
cg13804450	498	0.00165671	0.0287378	0.954057	9	4195347
cg16255150	498	0.00223154	0.0265752	0.933122	14	73924775
cg03546687	498	-0.0193276	0.0234609	0.41054	16	2198080
cg11024682	498	-0.0408259	0.021589	0.0593526	17	17730094
cg13588517	498	0.066248	0.0416698	0.112677	6	170562720
cg16776981	498	-0.0281466	0.0199364	0.158794	17	79428142
cg27268574	498	0.0705495	0.0476205	0.139276	19	17858101
cg06500161	498	-0.0963452	0.0262085	0.000269726	21	43656587
cg08309687	498	-0.00244961	0.0354918	0.945009	21	35320596
cg12094104	498	0.0646353	0.0282028	0.0224449	11	130547540
cg15246693	498	0.0348825	0.0273408	0.202766	13	107075701
cg16155702	498	0.0734428	0.033002	0.0266208	19	49260210
cg07699454	498	0.0602755	0.0237681	0.0115995	6	39274353
cg21616142	498	0.0467231	0.0230853	0.0436529	22	28076037

## Sheet: DBP
DBP (discovery analysis in DILGOM)
CpG	n	Effect	SE	P	Chr	Bp
cg19693031	497	-0.00200107	0.00149721	0.182148	1	145441552
cg23897083	497	-0.000754985	0.0011072	0.495712	12	34755568
cg10982364	497	0.000954997	0.00135633	0.481787	2	200329670
cg19269666	497	0.0023364	0.00159434	0.143604	2	229046590
cg18257103	497	0.00232224	0.00176746	0.189653	6	33714907
cg07819926	497	-0.000390294	0.000885707	0.659703	7	139025145
cg24590708	497	-0.000507842	0.00118137	0.667521	15	52554357
cg17901584	497	0.00137278	0.001199	0.252935	1	55353706
cg08102264	497	0.00071428	0.00120443	0.553495	2	129548428
cg17835207	497	-0.000836639	0.00153251	0.585426	20	48524531
cg21690489	497	-0.00171993	0.000901563	0.0571584	11	46330260
cg03789791	497	-0.00301528	0.00165419	0.0690928	16	29166049
cg08740223	497	-0.00214993	0.00128788	0.0958457	10	105953667
cg13058453	497	-0.000742327	0.000983523	0.450844	1	85584420
cg20505218	497	-0.0035971	0.000743287	1.87562e-06	17	80009845
cg15559714	497	-0.00519615	0.00109056	2.66873e-06	19	50808387
cg05383657	497	-0.00841372	0.00177347	2.93675e-06	12	34757822
cg12972064	497	-0.00537793	0.00116309	5.12341e-06	3	171887393
cg14072903	497	-0.00443294	0.000971492	6.75518e-06	8	21646704
cg13804450	497	0.00443103	0.000974926	7.32844e-06	9	4195347
cg16255150	497	0.00169283	0.00091837	0.0660397	14	73924775
cg03546687	497	-0.00074286	0.00081336	0.361634	16	2198080
cg11024682	497	0.00156215	0.000751361	0.0382589	17	17730094
cg13588517	497	-0.00407703	0.00143448	0.00471497	6	170562720
cg16776981	497	0.00105634	0.000694162	0.128879	17	79428142
cg27268574	497	-0.000860594	0.00165785	0.603983	19	17858101
cg06500161	497	-8.09773e-05	0.00092816	0.930521	21	43656587
cg08309687	497	-0.00235252	0.0012297	0.0564648	21	35320596
cg12094104	497	-0.00175292	0.000984779	0.0758475	11	130547540
cg15246693	497	-0.00160575	0.000950749	0.0920272	13	107075701
cg16155702	497	-0.00175244	0.00114716	0.127408	19	49260210
cg07699454	497	-0.00217665	0.000827264	0.00884536	6	39274353
cg21616142	497	-0.0013479	0.000805192	0.0949264	22	28076037

## Sheet: SBP
SBP (discovery analysis in DILGOM)
CpG	n	Effect	SE	P	Chr	Bp
cg19693031	497	-0.00268165	0.000905382	0.00324362	1	145441552
cg23897083	497	-0.000932221	0.000674209	0.167547	12	34755568
cg10982364	497	-0.00028995	0.000827831	0.726338	2	200329670
cg19269666	497	-0.000422897	0.000975061	0.664735	2	229046590
cg18257103	497	0.000222124	0.00108056	0.837239	6	33714907
cg07819926	497	0.000645903	0.000539479	0.231924	7	139025145
cg24590708	497	0.000280849	0.000720729	0.696989	15	52554357
cg17901584	497	0.000200219	0.00073261	0.784771	1	55353706
cg08102264	497	-3.85669e-05	0.000735099	0.958185	2	129548428
cg17835207	497	-0.000577147	0.000934817	0.537335	20	48524531
cg21690489	497	-0.000283576	0.000552365	0.607971	11	46330260
cg03789791	497	-0.000826925	0.00101255	0.414611	16	29166049
cg08740223	497	0.000234666	0.000788378	0.766123	10	105953667
cg13058453	497	0.000850229	0.000598902	0.156505	1	85584420
cg20505218	497	-0.000763223	0.000465201	0.101676	17	80009845
cg15559714	497	-0.00102273	0.000682341	0.134717	19	50808387
cg05383657	497	-0.00336767	0.00109946	0.00234236	12	34757822
cg12972064	497	-0.00221609	0.000719996	0.00223102	3	171887393
cg14072903	497	-0.00180313	0.000601343	0.00288603	8	21646704
cg13804450	497	0.00133398	0.000606498	0.0284269	9	4195347
cg16255150	497	0.00289968	0.000543285	1.60001e-07	14	73924775
cg03546687	497	-0.00239801	0.00048173	9.64587e-07	16	2198080
cg11024682	497	0.000114431	0.000460856	0.804031	17	17730094
cg13588517	497	-0.000624649	0.000883518	0.479986	6	170562720
cg16776981	497	0.000452944	0.00042411	0.286183	17	79428142
cg27268574	497	0.000223312	0.00101167	0.825412	19	17858101
cg06500161	497	-0.000114961	0.000566204	0.839211	21	43656587
cg08309687	497	-0.000685769	0.000752881	0.36293	21	35320596
cg12094104	497	-0.00124172	0.000599923	0.0391265	11	130547540
cg15246693	497	-0.000658242	0.000581166	0.258065	13	107075701
cg16155702	497	-0.000440717	0.000701555	0.530238	19	49260210
cg07699454	497	-0.000517912	0.000508441	0.309009	6	39274353
cg21616142	497	-0.00147893	0.000487272	0.00256478	22	28076037
