# Supplementary material for: An epigenome-wide association study of metabolic syndrome and its components
Source: Sci Rep. 2020 Nov 25;10:20567. doi: 10.1038/s41598-020-77506-z (PMC7688654; doi:10.1038/s41598-020-77506-z)
Supplement: Supplementary file 3 — Supplementary Information 3. [file 41598_2020_77506_MOESM3_ESM.xlsx]

## Sheet: MetS
MetS (replication analysis in NFBC1966)
CpG	n	Effect	SE	P	Chr	Bp
cg17835207	670	0.109678495626651	0.089603678383304	0.221464049297658	20	48524531
cg06500161	670	0.053324556423047	0.023664766863626	0.024633527098755	21	43656587
cg24590708	668	0.054885159202768	0.045744113344894	0.230726690866893	15	52554357
cg03546687	670	0.047742554677829	0.029897492394646	0.110871107232975	16	2198080
cg10982364	670	0.040001828707781	0.058553013626734	0.494786883375827	2	200329670
cg11024682	670	0.044343569540634	0.022682007251464	0.051090675912449	17	17730094
cg19269666	670	0.088368452126591	0.033500591061486	0.008581627525328	2	229046590
cg20505218	670	0.024994598076692	0.029227282030154	0.392825707854657	17	80009845
cg14072903	670	0.027641666202757	0.029460487489149	0.348523698807354	8	21646704
cg05383657	670	0.025389882529594	0.042847404494651	0.553717022819694	12	34757822
cg19693031	670	-0.074772988366381	0.044772535515481	0.09547883561398	1	145441552
cg13804450	670	-0.033955824233097	0.049194270517306	0.490336396576687	9	4195347
cg27268574	670	-0.005673959736004	0.04679805861249	0.903542705996893	19	17858101
cg03789791	662	0.001749476679396	0.068684603167928	0.979688577257123	16	29166049
cg23897083	670	-0.004016252967712	0.031914618518435	0.899901905768807	12	34755568
cg07699454	670	-0.006548520620428	0.029341146756397	0.823474400938692	6	39274353
cg08102264	670	0.030232945544328	0.075624571392664	0.689477012072012	2	129548428
cg07819926	670	-0.006834461661878	0.041666112724445	0.869768699126534	7	139025145
cg16155702	669	-0.008295064638212	0.041448450040545	0.841453686043378	19	49260210
cg16776981	670	-0.014525499426802	0.027681363067805	0.599977017315164	17	79428142
cg15246693	670	-0.046483747476599	0.028850733241643	0.107717158203558	13	107075701
cg13058453	670	-0.028697497290882	0.033979135315863	0.398724480812617	1	85584420
cg08740223	670	-0.019167131363781	0.036226101675351	0.596952614345372	10	105953667
cg21690489	670	-0.040335151398606	0.02526289378141	0.110928751267512	11	46330260
cg12094104	670	-0.03371176601797	0.041544161213743	0.417449797615849	11	130547540
cg21616142	670	-0.029193753691607	0.024709814976414	0.23793189501678	22	28076037
cg12972064	670	-0.025502103343911	0.043693911729277	0.559694055538376	3	171887393
cg15559714	670	-0.043135661089451	0.029637942612877	0.146126608068034	19	50808387
cg16255150	670	-0.050433003973178	0.051340057987895	0.326370382881962	14	73924775
cg17901584	670	-0.052766992119223	0.044425145922003	0.235438317838559	1	55353706
cg13588517	670	-0.069804022936007	0.045761494377342	0.127740367265436	6	170562720
cg18257103	670	-0.112631287209413	0.06281895529568	0.073533185711693	6	33714907
cg08309687	670	-0.109380002378421	0.042875367842797	0.011008958236004	21	35320596

## Sheet: WC
WC (replication analysis in NFBC1966)
CpG	n	Effect	SE	P	Chr	Bp
cg17835207	670	0.001491807175028	0.002500959636796	0.55109209937549	20	48524531
cg06500161	670	0.002304857093454	0.000655516297859	0.0004742890121	21	43656587
cg24590708	668	0.002249252625619	0.001285389672049	0.080705165201624	15	52554357
cg03546687	670	0.000892832959572	0.000834678135945	0.285238148494266	16	2198080
cg10982364	670	0.001042566858572	0.001632678660723	0.523375049320893	2	200329670
cg11024682	670	0.001750203633683	0.000630203937554	0.005670971317541	17	17730094
cg19269666	670	-0.000219707237878	0.000939947603853	0.815271075101213	2	229046590
cg20505218	670	0.000724074659833	0.000814879565276	0.374626684570032	17	80009845
cg14072903	670	0.000743344272343	0.000821471275855	0.365920021102516	8	21646704
cg05383657	670	0.001677377443287	0.001192912152039	0.160256337378925	12	34757822
cg19693031	670	0.001279161671828	0.001250342742558	0.30673698649884	1	145441552
cg13804450	670	0.000922632557233	0.001371677830024	0.501466330974317	9	4195347
cg27268574	670	0.000314568416742	0.001304784159184	0.809576888852698	19	17858101
cg03789791	662	-0.00183031980613	0.001923935692712	0.341857456152723	16	29166049
cg23897083	670	0.000930757711865	0.000888974457137	0.295561237820532	12	34755568
cg07699454	670	0.000272674516884	0.00081805185036	0.739019109058102	6	39274353
cg08102264	670	5.9712686854e-05	0.002108890934918	0.977421456032484	2	129548428
cg07819926	670	-0.000461793508806	0.001161606436443	0.69111899647651	7	139025145
cg16155702	669	0.000112244569904	0.001156943870554	0.922747571119884	19	49260210
cg16776981	670	4.0404641202e-05	0.000772011448668	0.958279404923661	17	79428142
cg15246693	670	0.000175473782254	0.000806295451815	0.827798850944748	13	107075701
cg13058453	670	-4.488936202e-05	0.000948030878505	0.962251476734882	1	85584420
cg08740223	670	-0.001317149601134	0.001008753425607	0.192196640005578	10	105953667
cg21690489	670	-0.002023954061865	0.000700702580689	0.004024607922509	11	46330260
cg12094104	670	-0.000979359882224	0.001158285703879	0.398187302224955	11	130547540
cg21616142	670	-0.000741992600858	0.000689114258785	0.282073859372853	22	28076037
cg12972064	670	-0.003064382137086	0.001211600683697	0.011712090479351	3	171887393
cg15559714	670	-0.000617863690694	0.000827549965516	0.455614959689832	19	50808387
cg16255150	670	-0.003165582552099	0.00142633168673	0.02686979250205	14	73924775
cg17901584	670	-0.004338356899606	0.001226320365849	0.00043791991114	1	55353706
cg13588517	670	-0.000283838933118	0.00127858747177	0.824401296513322	6	170562720
cg18257103	670	-0.00293524681674	0.001752185271013	0.094468079406273	6	33714907
cg08309687	670	-0.002722476307164	0.001196906068848	0.023316559744557	21	35320596

## Sheet: GLU
GLU (replication analysis in NFBC1966)
CpG	n	Effect	SE	P	Chr	Bp
cg17835207	670	-0.021264455304394	0.033868356593924	0.530360214802079	20	48524531
cg06500161	670	-0.001788155083466	0.008976842176307	0.842183098193017	21	43656587
cg24590708	668	-0.003629269962112	0.01729638132176	0.833880113706548	15	52554357
cg03546687	670	-0.001250427050761	0.011315418280718	0.91204824273459	16	2198080
cg10982364	670	-0.015216285339017	0.022109415070938	0.491601913910786	2	200329670
cg11024682	670	0.001670813754891	0.008594274746336	0.845926966924174	17	17730094
cg19269666	670	-0.003663089472677	0.01272902485289	0.773628311300125	2	229046590
cg20505218	670	-0.001251000973436	0.011043435919788	0.90985009523849	17	80009845
cg14072903	670	0.016896379242255	0.011109732119153	0.128872068274213	8	21646704
cg05383657	670	-0.00337931711277	0.016183680965753	0.834674168320157	12	34757822
cg19693031	670	-0.049783783371548	0.016814913500088	0.003202645329135	1	145441552
cg13804450	670	0.014520335462072	0.018573418081147	0.4346818551564	9	4195347
cg27268574	670	0.01447175573603	0.017660297455921	0.412885803550199	19	17858101
cg03789791	662	0.036660950869493	0.025889675453958	0.15733987155013	16	29166049
cg23897083	670	-0.013605559316483	0.01203705120958	0.258842391195425	12	34755568
cg07699454	670	-0.009415893841624	0.011072373117911	0.395477435339654	6	39274353
cg08102264	670	-0.02655278516506	0.028537353798929	0.352544883835915	2	129548428
cg07819926	670	0.002965668047938	0.015732955327999	0.850554330015769	7	139025145
cg16155702	669	-0.010940459430028	0.015647801288631	0.484744073270795	19	49260210
cg16776981	670	-0.008321177155572	0.010449027907881	0.42616889772118	17	79428142
cg15246693	670	-0.015030443190882	0.010900897934664	0.168511927899611	13	107075701
cg13058453	670	-0.00576419428854	0.012836481920793	0.653575008311736	1	85584420
cg08740223	670	0.013579893652595	0.013670111330406	0.320954112065984	10	105953667
cg21690489	670	0.00129241254965	0.009561283881588	0.892526048949998	11	46330260
cg12094104	670	0.003575733359946	0.015695725241411	0.81987461378971	11	130547540
cg21616142	670	0.002320492988471	0.009341769972198	0.803918382408339	22	28076037
cg12972064	670	0.002329361721314	0.016503610202817	0.887809288164596	3	171887393
cg15559714	670	-0.011279595477178	0.011202526769022	0.314437832535998	19	50808387
cg16255150	670	-0.016341608799447	0.019390458102343	0.399727961733755	14	73924775
cg17901584	670	-0.010995260591005	0.01678992553534	0.512825120895453	1	55353706
cg13588517	670	0.006347284153703	0.01731407668706	0.714061595792929	6	170562720
cg18257103	670	-0.017312770150974	0.023778449861373	0.466872143070832	6	33714907
cg08309687	670	-0.021315416578826	0.016260198898208	0.190443245227597	21	35320596

## Sheet: TG
TG (replication analysis in NFBC1966)
CpG	n	Effect	SE	P	Chr	Bp
cg17835207	670	0.035736415057015	0.036982089750366	0.334312705388636	20	48524531
cg06500161	670	0.037694128039747	0.009673991510175	0.000109714568671	21	43656587
cg24590708	668	0.029983381690232	0.018859386644234	0.11245106746902	15	52554357
cg03546687	670	0.022533920288527	0.012324338849883	0.068032749820835	16	2198080
cg10982364	670	0.005867904767748	0.024163122359615	0.808216143796885	2	200329670
cg11024682	670	0.022297402448897	0.009340822775062	0.017320952757017	17	17730094
cg19269666	670	0.031004304125196	0.013843860849422	0.025519820923832	2	229046590
cg20505218	670	0.038417268944237	0.011952470407168	0.001385343232005	17	80009845
cg14072903	670	0.019200069611449	0.012134995303372	0.114180410726894	8	21646704
cg05383657	670	0.00115616829855	0.017680892340275	0.947886712759225	12	34757822
cg19693031	670	-0.033630036318626	0.018460550172728	0.069042787218975	1	145441552
cg13804450	670	-0.025246936097023	0.020273597601013	0.213550608000471	9	4195347
cg27268574	670	-0.018302897532751	0.019289393112393	0.343111783700758	19	17858101
cg03789791	662	-0.013369359723387	0.028402498571576	0.638037775900623	16	29166049
cg23897083	670	0.010916304597362	0.013157241864636	0.407081480306586	12	34755568
cg07699454	670	-0.001426431633193	0.012104123712054	0.906232346739912	6	39274353
cg08102264	670	0.003061360462198	0.031200715319076	0.921874316637534	2	129548428
cg07819926	670	-0.00466710226452	0.017187250445095	0.786074777042995	7	139025145
cg16155702	669	-0.02905727630745	0.017058483744909	0.08906387401568	19	49260210
cg16776981	670	-0.017075371482699	0.011398553141818	0.134702357748933	17	79428142
cg15246693	670	-0.018693595330565	0.011902823363649	0.116872947733823	13	107075701
cg13058453	670	-0.021905675796015	0.013994805005534	0.118097461674174	1	85584420
cg08740223	670	0.000485011579304	0.014947697386498	0.974127223156749	10	105953667
cg21690489	670	-0.007503463227004	0.010440704084327	0.472648639145018	11	46330260
cg12094104	670	-0.01553193140901	0.017135126920546	0.365103138177222	11	130547540
cg21616142	670	-0.014289601409841	0.010187915869714	0.161302545008868	22	28076037
cg12972064	670	-0.00718077130529	0.018027485297429	0.6905471536435	3	171887393
cg15559714	670	-0.000220541591572	0.012249805949455	0.985642482185136	19	50808387
cg16255150	670	-0.020214305106243	0.02117969927645	0.340293225675375	14	73924775
cg17901584	670	-0.030472363934519	0.018303438417948	0.096516577582189	1	55353706
cg13588517	670	-0.011381637028571	0.018911248307764	0.547526794457362	6	170562720
cg18257103	670	-0.007953473743253	0.02598770691265	0.75968489512171	6	33714907
cg08309687	670	-0.060404333352895	0.017603277481699	0.000645793341652	21	35320596

## Sheet: HDL
HDL (replication analysis in NFBC1966)
CpG	n	Effect	SE	P	Chr	Bp
cg17835207	670	-0.186438054683972	0.074238744994889	0.012314767716869	20	48524531
cg06500161	670	-0.040278820814908	0.019708653447984	0.041460435732796	21	43656587
cg24590708	668	-0.050699455056342	0.038073979604707	0.183547083987778	15	52554357
cg03546687	670	-0.039673458229278	0.024879275619036	0.111370625939548	16	2198080
cg10982364	670	-0.09671442376023	0.048569790876753	0.046950732713347	2	200329670
cg11024682	670	-0.013541492443916	0.018931744093956	0.474741406786837	17	17730094
cg19269666	670	-0.005066412324307	0.028053332406287	0.856748992096507	2	229046590
cg20505218	670	-0.02544283384594	0.024313328758671	0.295812638680605	17	80009845
cg14072903	670	-0.017862967712083	0.024523290554049	0.466675413266859	8	21646704
cg05383657	670	-0.00561985776051	0.03566597974342	0.874854468676659	12	34757822
cg19693031	670	-0.044312713422972	0.037304120515027	0.235397328749606	1	145441552
cg13804450	670	0.051628738831887	0.040895161774485	0.207319218785377	9	4195347
cg27268574	670	0.035412412548869	0.038913950064457	0.363213589415692	19	17858101
cg03789791	662	0.052633821991498	0.057151385470727	0.357486221883671	16	29166049
cg23897083	670	0.013240875217401	0.026552009452147	0.61820744772415	12	34755568
cg07699454	670	0.013088114949053	0.024410850780442	0.592066126546892	6	39274353
cg08102264	670	-0.051360599112881	0.062901644846494	0.414556892197181	2	129548428
cg07819926	670	0.012960073250388	0.034668762802327	0.708678873156425	7	139025145
cg16155702	669	0.016134224415342	0.034499770668297	0.640213069956189	19	49260210
cg16776981	670	0.029517827979219	0.023006172892775	0.200021594372907	17	79428142
cg15246693	670	0.028746905304059	0.024033546944049	0.23216958808388	13	107075701
cg13058453	670	0.005031229856822	0.028293253593658	0.858926743588353	1	85584420
cg08740223	670	0.017679747467529	0.030143684416407	0.557770898292876	10	105953667
cg21690489	670	0.025536445688645	0.021043066841992	0.225450027324964	11	46330260
cg12094104	670	0.027730609418788	0.034571332459369	0.422827664029456	11	130547540
cg21616142	670	0.026199980359253	0.020557923102542	0.20304623659037	22	28076037
cg12972064	670	0.009425113886563	0.036368852948463	0.795614339227217	3	171887393
cg15559714	670	-0.018226170192598	0.024698546893759	0.460864304630093	19	50808387
cg16255150	670	-0.056492395509807	0.042691875605526	0.186302199778165	14	73924775
cg17901584	670	0.105964148593092	0.036737580688545	0.00407671623186	1	55353706
cg13588517	670	0.026694985968997	0.038144131665947	0.484321525033448	6	170562720
cg18257103	670	0.063991872619789	0.052356554504908	0.222146190604825	6	33714907
cg08309687	670	0.035658993518564	0.035857840820674	0.320441313854462	21	35320596

## Sheet: DBP
DBP (replication analysis in NFBC1966)
CpG	n	Effect	SE	P	Chr	Bp
cg17835207	670	-0.003501988245069	0.002320673970915	0.13186610769196	20	48524531
cg06500161	670	0.002150060809314	0.000609280065022	0.00045248447816	21	43656587
cg24590708	668	0.000779488646251	0.001186808518321	0.511590655727223	15	52554357
cg03546687	670	0.001605669043198	0.000773638057733	0.038408939116682	16	2198080
cg10982364	670	0.003776986060635	0.001509593251365	0.01264064963577	2	200329670
cg11024682	670	0.000460331331616	0.000589587231712	0.435276221980383	17	17730094
cg19269666	670	-0.000163233010117	0.000873735232686	0.851869424455543	2	229046590
cg20505218	670	0.001369580021952	0.000755744791346	0.070499516423209	17	80009845
cg14072903	670	-0.001401327060251	0.000761809646384	0.066387620569873	8	21646704
cg05383657	670	-0.000970562896171	0.001110087125227	0.382331867614876	12	34757822
cg19693031	670	-0.001975915504663	0.001160284035534	0.089143910736625	1	145441552
cg13804450	670	0.000540594436382	0.001275348001847	0.671820008516808	9	4195347
cg27268574	670	-0.000982218843983	0.001212187029659	0.418127875369374	19	17858101
cg03789791	662	-0.000883107627532	0.001784173275278	0.620824826833715	16	29166049
cg23897083	670	-0.000248582255993	0.000827097169259	0.76387351558187	12	34755568
cg07699454	670	-0.000464650593615	0.000760230093884	0.541322862154419	6	39274353
cg08102264	670	-0.003577833416493	0.001954323117517	0.067685061691142	2	129548428
cg07819926	670	-0.002141955572002	0.001076025916643	0.047020147519138	7	139025145
cg16155702	669	-0.000651897457296	0.001074175766629	0.544181788554843	19	49260210
cg16776981	670	7.7887281804e-05	0.000717610066054	0.91360949145697	17	79428142
cg15246693	670	-0.000568539368375	0.000749122507759	0.448215087217945	13	107075701
cg13058453	670	-0.001955154589748	0.000877260959966	0.026239178467737	1	85584420
cg08740223	670	-0.000896884337364	0.000938354168954	0.339592584552905	10	105953667
cg21690489	670	-0.000379263481789	0.000656079615235	0.563451117596916	11	46330260
cg12094104	670	0.000336570342498	0.001077280852074	0.754836003184122	11	130547540
cg21616142	670	-0.000961671048083	0.00063991849471	0.133467086666913	22	28076037
cg12972064	670	-0.000465470614164	0.001132623387719	0.681257823947077	3	171887393
cg15559714	670	-0.00041143622188	0.000769432088001	0.593055833173711	19	50808387
cg16255150	670	-0.001329174268665	0.001330576218074	0.318262368378478	14	73924775
cg17901584	670	0.001278190020456	0.001151585354754	0.267512815906455	1	55353706
cg13588517	670	0.000308833888977	0.001188479166898	0.795072339636462	6	170562720
cg18257103	670	0.000170296927594	0.001632883716082	0.916975747801604	6	33714907
cg08309687	670	-0.000785049042504	0.001117317953949	0.482591990598571	21	35320596

## Sheet: SBP
SBP (replication analysis in NFBC1966)
CpG	n	Effect	SE	P	Chr	Bp
cg17835207	670	-0.001598416967683	0.002006097317832	0.425924865157593	20	48524531
cg06500161	670	0.001281313244922	0.00052902512243	0.015758197089308	21	43656587
cg24590708	668	0.001889789445588	0.001027989696241	0.066557064544606	15	52554357
cg03546687	670	8.9372538752e-05	0.000670381040215	0.893992481256829	16	2198080
cg10982364	670	0.001854373461657	0.001308043360569	0.156856588492312	2	200329670
cg11024682	670	0.000347196701885	0.000508970844964	0.495430072066606	17	17730094
cg19269666	670	0.000904119096848	0.000753199589986	0.23051479424299	2	229046590
cg20505218	670	0.0011166504062	0.000652534116849	0.087601480854514	17	80009845
cg14072903	670	0.000118017467491	0.000659569372788	0.858058063457408	8	21646704
cg05383657	670	0.000264136372602	0.000958777442797	0.783041621242078	12	34757822
cg19693031	670	-0.001650248045517	0.00100167153568	0.100030787680731	1	145441552
cg13804450	670	0.000550695572941	0.001100749014548	0.61707092425665	9	4195347
cg27268574	670	-0.001215434588208	0.001045639617619	0.245586474183501	19	17858101
cg03789791	662	-0.00148435681322	0.001543447766131	0.336624034597276	16	29166049
cg23897083	670	0.000270533860571	0.000713876371942	0.704861218353116	12	34755568
cg07699454	670	-0.00011328247768	0.000656400799387	0.863044418099408	6	39274353
cg08102264	670	-0.001030748723969	0.001691465187297	0.542524174937578	2	129548428
cg07819926	670	-0.001068229940678	0.000931012993235	0.251724304906332	7	139025145
cg16155702	669	0.00057705902757	0.000928365345373	0.534473475486919	19	49260210
cg16776981	670	-0.000695694693777	0.000618699075332	0.261316375034628	17	79428142
cg15246693	670	-0.000271828090614	0.000646843038067	0.674476549371205	13	107075701
cg13058453	670	-0.000414366079278	0.000760433997017	0.586039324443995	1	85584420
cg08740223	670	-0.000255830584307	0.000810545182718	0.752405426808617	10	105953667
cg21690489	670	-0.000708949967347	0.000565658218194	0.210625226188454	11	46330260
cg12094104	670	0.000868830130591	0.000929198527836	0.350184522706821	11	130547540
cg21616142	670	-0.001023876704479	0.000551752422779	0.064036647852015	22	28076037
cg12972064	670	-0.002264934901327	0.000972970285299	0.020283527619386	3	171887393
cg15559714	670	0.000122092760902	0.000664290414617	0.854242975102181	19	50808387
cg16255150	670	-0.001535579941154	0.001147660999752	0.181449689883419	14	73924775
cg17901584	670	-0.000307310850414	0.000995025946989	0.757555453571082	1	55353706
cg13588517	670	3.0467771256e-05	0.001025901463838	0.976318312016942	6	170562720
cg18257103	670	-0.001776553270642	0.001407393597493	0.207378682835101	6	33714907
cg08309687	670	-0.000149731802795	0.000964829843237	0.876728894533258	21	35320596
